# Supplementary material for: Evaluation of Biomarkers of Severity in Patients with COVID-19 Infection
Source: J Clin Med. 2021 Aug 24;10(17):3775. doi: 10.3390/jcm10173775 (PMC8432011; doi:10.3390/jcm10173775)
Supplement: Supplementary file 1 [file jcm-10-03775-s001.zip]

Archive with 1 entries (1 files):
- jcm-1339111-supplementary.pdf
